# Supplementary material for: Phospholipid-Rich DC-Vesicles with Preserved Immune Fingerprints: A Stable and Scalable Platform for Precision Immunotherapy
Source: Biomedicines. 2025 May 26;13(6):1299. doi: 10.3390/biomedicines13061299 (PMC12189087; doi:10.3390/biomedicines13061299)
Supplement: Supplementary file 1 [file biomedicines-13-01299-s001.zip]

Archive with 1 entries (1 files):
- biomedicines-3637456-supplementary.pdf
